# Supplementary material for: Structure of Machupo virus polymerase in complex with matrix protein Z
Source: Nat Commun. 2021 Oct 25;12:6163. doi: 10.1038/s41467-021-26432-3 (PMC8546121; doi:10.1038/s41467-021-26432-3)
Supplement: Supplementary file 4 — Source data [file 41467_2021_26432_MOESM4_ESM.xlsx]

## Sheet: Fig.1
Figure 1
Figure 1c

## Sheet: Fig.S1
Supplementary Figure 1
Supplementary Figure 1b
Supplementary Figure 1c

## Sheet: Fig.S6
Supplementary Figure 6
Supplementary Figure 6a

## Sheet: Fig.S7
Supplementary Figure 7
Supplementary Figure 7c
Supplementary Figure 7d
